# Supplementary material for: Principal Connection Between Typical Heart Rate Variability Parameters as Revealed by a Comparative Analysis of Their Heart Rate and Age Dependence
Source: Entropy (Basel). 2025 Jul 25;27(8):792. doi: 10.3390/e27080792 (PMC12385741; doi:10.3390/e27080792)
Supplement: Supplementary file 1 [file entropy-27-00792-s001.zip]

Archive with 1 entries (1 files):
- entropy-3665828-supplementary.pdf
